# Supplementary material for: JI017, a Complex Herbal Medication, Induces Apoptosis via the Nox4–PERK–CHOP Axis in Ovarian Cancer Cells
Source: Int J Mol Sci. 2021 Nov 12;22(22):12264. doi: 10.3390/ijms222212264 (PMC8621090; doi:10.3390/ijms222212264)
Supplement: Supplementary file 1 [file ijms-22-12264-s001.zip]

Archive with 1 entries (1 files):
- ijms-1334412-supplementary.pdf
